# Supplementary material for: Can mobile-health applications contribute to long-term increase in physical activity after medical rehabilitation?–A pilot-study
Source: PLOS Digit Health. 2023 Oct 16;2(10):e0000359. doi: 10.1371/journal.pdig.0000359 (PMC10578577; doi:10.1371/journal.pdig.0000359)
Supplement: S1 Data — The database holds the socio-economic factors (sex, age, income, education, income, BMI) as well as the overall and sub-categorical physical activity level from the “Freiburg Questionnaire on physical activity level” for all investigated time points. Furthermore, we also provided the number of completed courses from all participants within the database. (XLSX) [file pdig.0000359.s001.xlsx]

## Sheet: B0
Study Parameter			Socio-economic Parameter and total physical activity
Pat number	Sex	Age	Education level	Income	Indication	BMI	Nr Courses	Total Activity in min/wk
B001	m	57	1	5000	o	30.9917	0	90
B002	w	62	2	5000	p	23.8367	3	195
B003	m	59	3	10000	p	29.7265	8	1025
B004	w	58	2	1000	p	22.4986	8	330
B005	m	47	1	5000	i	46.3957	2	19.8
B006	m	51	1	2000	o	30.2041	1	330
B007	w	58	3	1000	p	24.4352	1	35
B008	w	58	1	2000	i	48.0692	3	195
B009	w	43	2	1000	p	33.6593	6	147.8
B010	w	51	2	2000	o	24.3141	1	30
B011	w	63	1	1000	p	31.0543	8	310
B012	m	57	3	10000	o	26.6932	0	450
B013	w	53	2	2000	o	44.502	0	750
B014	w	59	2	1000	o	33.8741	8	165
B015	m	61	1	2000	i	27.0641	8	59.8
B016	w	50	2	5000	o	27.1442	0	600
B017	w	57	2	10000	p	33.0579	1	160
B018	w	57	2	1000	o	41.3803		180
B019	m	54	3	10000	o	25.42	8	630
B020	w	57	2	5000	p	24.0569	8	240
B021	w	39	2	1000	o	20.3816	8	780
B022	m	63	2	5000	o	25.3086	2	300
B023	w	49	3	5000	o	37.2024	2	195
B024	m	60	2	5000	i	32.1463		630
B025	w	33	1	2000	p	36.1996	0	45
B026	w	39	1	2000	p	29.7609		220.2
B027	m	40	2	10000	p	24.0741	8	439.8
B028	w	53	1	2000	p	35.3796	8	210
B029	m	54	1	1000	o	65.6932		0
B030	m	36	1	5000	i	58.3891	0	70
B031	w	44	2	2000	p	34.8334	0	360
B032	w	57	2	5000	p	30.4867	8	270
B033	w	50	2	5000	o	24.4473	3	135
B034	w	54	2	1000	o	27.4235	8	81
B035	m	38	1	2000	i	60.6428	0	1080
B036	w	57	1	1000	o	31.1419	8	0
B037	w	58	3	5000	o	25.8645		360
B038	w	48	3	2000	o	26.3656	3	1110
B039	m	55	3	2000	o	44.687	8	180
B040	w	49	2	2000	o	22.4082	1	390
B041	m	59	1	5000	i	30.5075	8	300
B042	w	59	2	5000	p	31.2488	0	495
B043	w	62	2	2000	p	32.8125		300
B044	m	64	1	2000	o	25.8806	0	900
B045	w	55	1	2000	p	28.0257		270
B046	w	51	3	2000	p	28.7211	0	360
B047	w	62	1	2000	o	32.8889		70.02
B048	m	59	2	10000	p	21.6128	0	660
B049	w	60	1	5000	p	25.1405	8	150
B050	m	39	1	2000	o	39.5484	1	1860
B051	m	52	2	5000	p	33.9506		350
B052	w	54	1	5000	o	22.4059	3	390
B053	m	60	2	5000	i	36.2881	0	255
B054	w	47	2	2000	p	25.5937	8	780
B055	w	48	2	5000	p	27	8	0
B056	w	50	2	2000	p	20.5693	8	80
B057	w	35	1	1000	p	44.6187		960
B058	m	47	2	5000	o	36.0184		40
B059	w	47	2	2000	p	25.5117	1	60
B060	m	53	2	5000	o	38.6286	0	0
B061	m	31	2	5000	i	39.6813	0	180
B062	w	55	2	1000	p	42.1875	6	270
B063	m	51	2	5000	o	26.8117	1	300
B064	w	49	3	5000	p	41.4145	5	90
B065	w	64	2	2000	o	41.66	3	360
B066	w	37	3	1000	p	19.6752	5	630
B067	m	61	3	10000	p	25.5036	8	690
B068	w	63	1	2000	p	26.1752		60
B069	w	31	2	5000	p	19.4674	6	300
B070	m	61	3	5000	o	32.7246	0	0
B071	w	56	1	2000	p	25.0995	0	570
B072	w	54	3	2000	o	24.9135	1	540
B073	w	44	3	5000	p	26.9274	0	630
B074	w	51	1	1000	o	20.1956	3	420
B075	w	56	1	2000	o	26.5731	4	260
B076	m	55	1	2000	o	38.3761	0	60
B077	m	57	3	10000	p	27.7778	8	120
B078	m	43	2	2000	p	30.5241	0	120
B079	w	46	2	2000	p	33.6482	0	240
B080	m	58	2	5000	o	27.7703	8	60
B081	w	55	2	5000	o	27.3588	0	300
B082	m	44	2	5000	p	29.7726	0	515
B083	w	32	2	2000	i	39.481	8	435
B084	w	61	3	1000	i	30.8444	0	1180
B085	w	54	3	2000	p	23.3377	3	510
B086	w	52	1	2000	o	26.9896	8	190
B087	m	53	1	2000	o	26.6749		570
B088	w	62	1	2000	o	19.0311	1	240
B089	m	39	1	2000	p	30.9917	2	0
B090	w	46	2	1000	p	30.4106	6	300
B091	m	60	2	5000	p	32.133	0	240
B092	m	51	2	10000	p	27.7769		655
B093	w	54	1	1000	o	22.0932	8	630
B094	w	48	2	2000	p	24.8382	8	1320
B095	w	65	1	5000	p	27.6361	1	738
B096	m	50	2	2000	p	44.6109	2	91.5
B097	w	27	3	1000	i	48.5402	0	60
B098	m	63	2	5000	p	35.9386	0	70
B099	m	59	1	5000	o	24.858	5	860
B100	w	64	2	2000	p	35.4172	0	375
B101	w	49	1	1000	p	32.1	4	30
B102	m	59	3	5000	p	31.4815	1	450
B103	w	63	3	1000	i	25.7812		199.98
B104	w	55	3	10000	p	35.4979	2	315
B105	m	58	3	5000	p	22.7204	0	390
B106	w	60	3	5000	i	22.5896	0	330
B107	w	61	3	2000	p	21.5645	8	120
B108	m	60	3	5000	p	24.1948	0	630
B109	m	47	1	5000	o	28.3966	3	780
B110	m	60	2	2000	o	25.7929	8	1170
B111	w	60	2	2000	p	18.8615		750
B112	w	62	2	2000	o	29.0533	8	910
B113	w	48	3	2000	o	28.4091		900
B114	w	55	2	5000	i	34.4939	1	100
B115	m	58	1	5000	p	32.3689	7	90
B116	w	50	2	5000	p	41.2977	8	1650
B117	m	29	2	2000	i	71.8367	0	420
B118	w	62	3	5000	o	25.5937	1	275
B119	w	35	2	5000	p	18.8268	0	540
B120	m	64	2	5000	p	22.1526	3	120
B121	m	50	2	5000	p	38.5802		319.98
B122	w	59	1	2000	o	22.3214	2	1740
B123	w	53	1	1000	p	22.6757	8	540
B124	w	57	2	5000	p	25.3444	0	240
B125	w	59	2	5000	o	30.1103	0	360
B126	w	64	2	1000	o	26.1719	1	300
B127	m	64	1	10000	i	41.968	0	195
B128	w	50	2	2000	o	21.2654	5	1140
B129	w	59	3	1000	o	20.5049	8	129.8
B130	m	48	1	2000	p	22.835	0	120
B131	m	53	1	5000	i	25.763	0	450
B132	m	30	1	2000	i	39.7209		1070
B133	w	56	1	1000	o	34.4346	8	80
B134	m	62	1	5000	p	31.3364	0	0
B135	m	58	2	2000	p	31.4077	8	140
B136	w	43	1	1000	o	17.301	8	930
B137	w	55	1	2000	o	20.9644	8	1200
B138	w	56	1	1000	p	20.4152	0	270
B139	w	33	3	1000	o	27.1809		630
B140	w	49	1	1000	o	26.3465		720
B141	w	45	2	5000	p	48.605	0	150
B142	m	59	2	10000	o	42.6589	0	155
B143	m	65	3	5000	p	27.6235		480
B144	m	51	2	5000	p	30.3503	0	205
B145	w	57	2	2000	p	25.6055	1	900
B146	w	62	3	1000	p	28.9062	0	425
B147	w	58	1	2000	o	22.4609	8	780
B148	m	38	2	2000	o	27.7769		453
B149	w	37	3	5000	o	17.6471	3	300
B150	w	42	3	10000	o	27.4598	1	360
B151	m	54	3	2000	o	21.5139		570
B152	m	51	2	5000	o	28.0102	0	1310
B153	w	61	3	5000	o	28.2284	0	210
B154	m	62	3	10000	o	23.6669	3	45
B155	m	40	2	2000	p	50.7185		260
B156	m	61	3	10000	p	21.7576	1	380
B157	m	60	1	10000	p	33.1398	0	0
B158	w	53	3	5000	o	33.9624	2	836
B159	w	45	2	2000	p	27.7767	2	1020
B160	m	52	1	10000	i	34.7364	2	520
B161	w	33	2	5000	p	40.1919	8	1290
B162	m	43	1	2000	p	30.6148	0	510
B163	m	35	2	2000	i	20.1995		720
B164	w	44	2	5000	p	36.8851	0	420
B165	w	51	2	1000	p	27.8547	4	360
B166	m	61	2	5000	p	31.7739	0	385
B167	w	55	3	2000	p	25.0399	8	350
B168	w	55	3	1000	i	31.4359	8	720
B169	w	60	2	5000	o	19.6235	0	150
B170	m	56	2	2000	i	32.5182	3	390
B171	m	58	2	2000	p	35.8327	8	639.6
B172	w	54	3	10000	i	21.8724	1	1200
B173	m	48	3	10000	i	29.6084		380
B174	m	57	3	> 10.000 €	i	32.6551	0	480
B175	w	61	1	2000	o	35.9375	8	480
B176	w	61	1	5000	p	31.2394	1	400
B177	w	37	1	5000	p	32.1978	0	1080
B178	w	45	3	2000	p	43.4361	8	450
B179	w	52	2	5000	o	41.6651	1	780
B180	w	56	2	2000	p	22.3757	4	710
B181	w	28	2	2000	o	38.3664	3	892
B182	w	33	1	2000	i	44.1161	2	240
B183	w	52	3	5000	o	30.1038	8	495
B184	w	45	2	5000	p	32.5964	0	180
B185	w	50	3	5000	p	23.3844	0	270
B186	w	56	2	5000	p	37.8329	0	300
B187	m	60	2	5000	p	26.881	2	720
B188	w	62	3	5000	p	24.6097	5	100
B189	w	38	2	2000	p	50.7812	8	580
B190	m	63	3	5000	i	27.7778	2	559.96
B191	w	54	2	1000	o	38.2957	1	40
B192	w	52	3	5000	i	32.872	4	250
B193	w	49	3	5000	o	38.6	0	1620
B194	m	57	1	5000	p	28.7317	3	790
B195	m	43	3	2000	i	30.0947	8	300
B196	m	57	2	5000	o	30.2992	0	1590
B197	m	59	3	2000	i	30.6148	0	300
B198	w	58	2	5000	p	42.3855	6	860
B199	m	65	3	10000	o	31.6991		1020
B200	w	31	2	5000	p	35.1885		1055
B201	w	60	3	10000	p	24.5243	5	600
B202	m	58	2	5000	p	28.3951		290

## Sheet: t3
Study Parameter
Patient Number	Total Activity in min/wk
B001	0
B002	270
B003	300
B004	540
B005	0
B006	587
B007	300
B008	130
B009	120
B010	0
B011	1032
B012	870
B013	210
B014	240
B015	540
B016	0
B017	90
B018	195
B019	330
B020	390
B021	210
B022	660
B023	120
B024	180
B025	0
B026	0
B027	470
B028	480
B029	20
B030	300
B031	0
B032	370
B033	0
B034	525
B035	0
B036	405
B037	300
B038	720
B039	225
B040	240
B041	0
B042	0
B043	0
B044	900
B045	0
B046	360
B047	205
B048	870
B049	370
B050	480
B051	0
B052	570
B053	1080
B054	215
B055	220
B056	229.8
B057	0
B058	0
B059	0
B060	660
B061	0
B062	255
B063	440
B064	450
B065	518
B066	345
B067	1330
B068	190
B069	540
B070	660
B071	470
B072	1266
B073	210
B074	380
B075	0
B076	0
B077	240
B078	90
B079	0
B080	440
B081	0
B082	265
B083	940
B084	840
B085	279
B086	900
B087	0
B088	0
B089	0
B090	240
B091	30
B092	0
B093	650
B094	835
B095	130
B096	30
B097	0
B098	0
B099	260
B100	357.2
B101	0
B102	0
B103	420
B104	450
B105	0
B106	265
B107	390
B108	0
B109	727
B110	1080
B111	0
B112	3360
B113	0
B114	60
B115	1340
B116	260
B117	315
B118	0
B119	390
B120	450
B121	0
B122	420
B123	1500
B124	485
B125	0
B126	0
B127	200
B128	960
B129	610
B130	0
B131	0
B132	0
B133	425
B134	0
B135	776
B136	810
B137	0
B138	0
B139	0
B140	780
B141	0
B142	270
B143	1090
B144	0
B145	0
B146	0
B147	36
B148	0
B149	1980
B150	300
B151	0
B152	840
B153	570
B154	420
B155	0
B156	720
B157	0
B158	522
B159	195
B160	0
B161	250
B162	0
B163	0
B164	0
B165	1780
B166	940
B167	2010
B168	1820
B169	0
B170	1138
B171	360
B172	330
B173	0
B174	360
B175	585
B176	215
B177	15
B178	600
B179	0
B180	320
B181	0
B182	180
B183	180
B184	0
B185	270
B186	0
B187	0
B188	330
B189	240
B190	0
B191	0
B192	960
B193	0
B194	330
B195	300
B196	0
B197	740
B198	117
B199	0
B200	0
B201	199.6
B202	0

## Sheet: t6
Study Parameter
Pat-number	Total Activity in min/wk
B001	0
B002	0
B003	1140
B004	560
B005	0
B006	570
B007	603
B008	1500
B009	70
B010	0
B011	620
B012	1240
B013	1350
B014	460
B015	780
B016	0
B017	300
B018	60
B019	586
B020	1615
B021	80
B022	790
B023	240
B024	720
B025	0
B026	270
B027	1120
B028	0
B029	60
B030	212
B031	200
B032	240
B033	0
B034	1160
B035	0
B036	1125
B037	375
B038	955
B039	425
B040	0
B041	0
B042	0
B043	0
B044	790
B045	0
B046	240
B047	108
B048	570
B049	318
B050	2280
B051	0
B052	420
B053	780
B054	430
B055	285
B056	961
B057	0
B058	0
B059	0
B060	120
B061	0
B062	230
B063	420
B064	310
B065	373
B066	0
B067	1920
B068	0
B069	370
B070	750
B071	780
B072	850
B073	600
B074	880
B075	0
B076	0
B077	312
B078	660
B079	0
B080	390
B081	0
B082	0
B083	70
B084	1800
B085	1090
B086	350
B087	0
B088	0
B089	0
B090	300
B091	80
B092	0
B093	445
B094	710
B095	140
B096	0
B097	0
B098	0
B099	480
B100	0
B101	0
B102	0
B103	0
B104	870
B105	0
B106	170
B107	610
B108	0
B109	720
B110	400
B111	0
B112	2780
B113	0
B114	90
B115	135
B116	630
B117	0
B118	0
B119	450
B120	240
B121	0
B122	80
B123	2040
B124	0
B125	0
B126	0
B127	0
B128	0
B129	790
B130	0
B131	0
B132	0
B133	150
B134	0
B135	1077
B136	60
B137	450
B138	0
B139	0
B140	0
B141	0
B142	660
B143	620
B144	0
B145	580
B146	0
B147	332
B148	0
B149	1450
B150	180
B151	0
B152	720
B153	510
B154	390
B155	0
B156	720
B157	0
B158	350
B159	300
B160	0
B161	30
B162	0
B163	0
B164	0
B165	450
B166	1200
B167	530
B168	0
B169	1080
B170	1020
B171	300
B172	120
B173	0
B174	1730
B175	840
B176	360
B177	0
B178	720
B179	0
B180	270
B181	0
B182	150
B183	180
B184	0
B185	0
B186	0
B187	0
B188	0
B189	360
B190	0
B191	0
B192	1530
B193	0
B194	0
B195	570
B196	0
B197	0
B198	147
B199	0
B200	0
B201	0
B202	0

## Sheet: t9
Study Parameter
Patient Numer	Total Activity in min/wk
B001	0
B002	0
B003	570
B004	540
B005	0
B006	0
B007	270
B008	420
B009	90
B010	0
B011	560
B012	1700
B013	1170
B014	450
B015	610
B016	0
B017	420
B018	0
B019	1260
B020	540
B021	60
B022	740
B023	180
B024	710
B025	0
B026	0
B027	310
B028	420
B029	20
B030	0
B031	90
B032	240
B033	0
B034	220
B035	0
B036	1080
B037	300
B038	900
B039	230
B040	0
B041	0
B042	0
B043	0
B044	1600
B045	0
B046	90
B047	70
B048	310
B049	0
B050	0
B051	0
B052	2610
B053	0
B054	286
B055	615
B056	399.8
B057	0
B058	0
B059	0
B060	840
B061	0
B062	85
B063	1080
B064	60
B065	0
B066	165
B067	480
B068	0
B069	420
B070	420
B071	780
B072	710
B073	0
B074	0
B075	0
B076	0
B077	120
B078	150
B079	0
B080	270
B081	0
B082	270
B083	60
B084	1200
B085	620
B086	0
B087	0
B088	0
B089	0
B090	120
B091	0
B092	0
B093	270
B094	390
B095	20
B096	0
B097	0
B098	0
B099	120
B100	0
B101	0
B102	0
B103	780
B104	540
B105	0
B106	75
B107	0
B108	0
B109	720
B110	460
B111	0
B112	810
B113	0
B114	180
B115	480
B116	540
B117	150
B118	0
B119	50
B120	0
B121	0
B122	120
B123	960
B124	1100
B125	0
B126	0
B127	0
B128	289
B129	500
B130	0
B131	0
B132	0
B133	120
B134	0
B135	1465
B136	270
B137	760
B138	0
B139	0
B140	0
B141	0
B142	420
B143	710
B144	0
B145	960
B146	0
B147	62.5
B148	0
B149	0
B150	480
B151	0
B152	1020
B153	420
B154	335
B155	0
B156	1510
B157	0
B158	0
B159	0
B160	0
B161	1200
B162	0
B163	0
B164	0
B165	360
B166	1130
B167	740
B168	195
B169	0
B170	1050
B171	90
B172	450
B173	0
B174	590
B175	810
B176	300
B177	90
B178	830
B179	0
B180	0
B181	0
B182	0
B183	180
B184	0
B185	0
B186	0
B187	0
B188	0
B189	0
B190	0
B191	0
B192	0
B193	0
B194	0
B195	1020
B196	0
B197	1300
B198	0
B199	0
B200	0
B201	0
B202	0

## Sheet: t12
Study Parameter
Patient Number	Total Activity in min/wk
B001	0
B002	0
B003	183
B004	0
B005	0
B006	0
B007	31
B008	0
B009	45
B010	0
B011	119
B012	659
B013	0
B014	587
B015	75
B016	0
B017	104
B018	0
B019	1521
B020	131
B021	252
B022	568
B023	129
B024	259
B025	0
B026	60
B027	169
B028	7
B029	40
B030	0
B031	372
B032	0
B033	0
B034	1301
B035	0
B036	270
B037	60
B038	674
B039	40
B040	0
B041	0
B042	0
B043	0
B044	532
B045	0
B046	240
B047	229.8
B048	174
B049	0
B050	425
B051	0
B052	93
B053	0
B054	276
B055	66
B056	409.5
B057	0
B058	0
B059	0
B060	0
B061	0
B062	93
B063	440
B064	0
B065	0
B066	0
B067	511
B068	0
B069	252
B070	94
B071	0
B072	360
B073	0
B074	10
B075	0
B076	0
B077	372
B078	60
B079	0
B080	260
B081	0
B082	0
B083	138
B084	0
B085	278
B086	0
B087	0
B088	0
B089	0
B090	0
B091	0
B092	0
B093	346
B094	402
B095	50
B096	0
B097	0
B098	0
B099	520
B100	0
B101	0
B102	0
B103	146
B104	406
B105	0
B106	49
B107	386
B108	0
B109	282
B110	756
B111	0
B112	1523
B113	0
B114	420
B115	0
B116	0
B117	266
B118	0
B119	324
B120	732
B121	0
B122	177.5
B123	176
B124	683
B125	0
B126	0
B127	0
B128	158
B129	513
B130	0
B131	0
B132	0
B133	300
B134	0
B135	906
B136	149
B137	276
B138	0
B139	0
B140	0
B141	0
B142	63
B143	0
B144	0
B145	0
B146	0
B147	2068
B148	0
B149	0
B150	0
B151	0
B152	500
B153	223
B154	356
B155	0
B156	658
B157	0
B158	141.5
B159	0
B160	0
B161	0
B162	0
B163	0
B164	0
B165	75
B166	124
B167	0
B168	302
B169	0
B170	461
B171	242
B172	725
B173	0
B174	865
B175	2
B176	0
B177	0
B178	923
B179	0
B180	121
B181	0
B182	68
B183	115
B184	0
B185	0
B186	0
B187	0
B188	0
B189	0
B190	0
B191	0
B192	0
B193	0
B194	0
B195	852
B196	0
B197	394
B198	0
B199	0
B200	0
B201	0
B202	0

## Sheet: app use documentation
		Start/Date	End Course 1	End Course 2	End Course 3	End Course 4	End Course 5	End Course 6	End Course 7	End Course 8	Courses Done
SAM0069	B001	24.09.2020									0
SAM5627	B002	23.09.2020	2020-09-25	2020-10-08	2020-10-16						3
SAM0103	B003	24.09.2020	2020-09-27	2020-10-01	2020-10-15	2020-11-02	2020-11-16	2020-12-03	2020-12-30	2021-02-10	8
SAM0146	B004	29.09.2020	2020-11-03	2020-12-28	2021-01-20	2021-01-28	2021-03-01	2021-04-14	2021-04-28	2021-05-14	8
SAM0191	B005	05.10.2020	2020-10-08	2020-11-03							2
SAM0197	B006	07.10.2020	2020-10-11								1
SAM0227	B007	06.10.2020	2022-06-21								1
SAM0263	B008	08.10.2020	2020-10-10	2020-10-27	2020-10-31						3
SAM0356	B009	07.10.2020	2020-10-07	2020-10-15	2020-10-27	2020-11-10	2020-11-15	2020-12-18			6
SAM0137	B010	28.09.2020	2022-06-21								1
SAM5738	B011	29.09.2020	2020-10-27	2020-10-31	2020-11-08	2020-11-16	2020-11-21	2020-11-26	2020-12-07	2020-12-12	8
SAM0471	B012	30.11.2020									0
SAM5772	B013	13.10.2020									0
SAM5803	B014	16.10.2020	2020-11-04	2020-11-07	2020-11-17	2020-11-23	2020-11-30	2020-12-10	2020-12-14	2020-12-22	8
SAM0481	B015	15.10.2020	2020-10-21	2020-11-16	2020-12-27	2021-01-14	2021-03-21	2021-05-02	2021-05-27	2021-10-07	8
SAM6093	B016	10.12.2020									0
SAM5893	B017	20.10.2020	2020-10-31								1
SAM0533	B018
SAM5897	B019	27.12.2020	2021-02-15	2021-02-23	2021-03-06	2021-03-09	2021-04-24	2021-05-29	2021-09-12	2021-10-19	8
SAM0537	B020	26.10.2020	2020-11-01	2020-11-12	2020-11-15	2020-11-25	2020-12-03	2020-12-03	2020-12-19	2020-12-23	8
SAM5926	B021	02.11.2020	2020-11-03	2020-11-19	2020-11-19	2020-12-09	2020-12-09	2020-12-28	2020-12-30	2021-01-06	8
SAM0696	B022	18.11.2020	2020-12-03	2020-12-15							2
SAM1032	B023	05.11.2020	2020-11-09	2020-11-15							2
SAM0741	B024
SAM1054	B025	15.11.2020									0
SAM5948	B026
SAM6029	B027	07.12.2020	2020-12-07	2020-12-22	2021-01-15	2021-01-18	2021-01-25	2021-02-05	2021-02-08	2021-02-15	8
SAM6464	B028	15.01.2021	2021-02-06	2021-02-11	2021-02-15	2021-03-06	2021-03-17	2021-03-24	2021-04-01	2021-04-19	8
SAM6072	B029
SAM6063	B030	30.11.2020									0
SAM5967	B031	23.11.2020									0
SAM1099	B032	23.11.2020	2020-12-11	2020-12-21	2020-12-27	2020-12-29	2021-01-12	2021-01-17	2021-01-19	2021-01-26	8
SAM6012	B033	25.11.2020	2020-11-26	2020-12-11	2022-06-21						3
SAM1516	B034	06.01.2021	2021-01-06	2021-01-18	2021-01-22	2021-01-30	2021-02-06	2021-02-18	2021-02-18	2021-03-02	8
SAM1691	B035	05.01.2021									0
SAM1179	B036	18.12.2020	2020-12-24	2020-12-29	2021-01-02	2021-01-09	2021-01-17	2021-01-23	2021-01-31	2021-02-08	8
SAM1248	B037
SAM1190	B038	30.12.2020	2021-01-01	2021-01-07	2021-02-22						3
SAM1350	B039	21.12.2020	2020-12-28	2021-01-04	2021-01-13	2021-01-16	2021-01-24	2021-02-01	2021-02-09	2021-02-17	8
SAM1422	B040	21.12.2020	2020-12-27								1
SAM1430	B041	21.12.2020	2021-01-03	2021-01-26	2021-01-28	2021-02-10	2021-02-12	2021-02-22	2021-02-27	2021-03-13	8
SAM1504	B042	01.01.2021									0
SAM6159	B043
SAM1505	B044	16.01.2021									0
SAM1448	B045
SAM1431	B046	28.12.2020									0
SAM1161	B047
SAM1809	B048	08.01.2021									0
SAM6099	B049	14.01.2021	2021-01-14	2021-01-24	2021-01-29	2021-02-06	2021-02-12	2021-02-21	2021-02-26	2021-03-06	8
SAM1740	B050	07.01.2021	2021-01-11								1
SAM6409	B051
SAM1983	B052	28.01.2021	2021-02-03	2021-02-07	2021-02-14						3
SAM1912	B053	18.01.2021									0
SAM6541	B054	07.02.2021	2021-02-07	2021-02-24	2021-02-24	2021-03-13	2021-03-13	2021-03-21	2021-03-28	2021-04-05	8
SAM6524	B055	19.01.2021	2021-02-03	2021-02-07	2021-02-15	2021-02-20	2021-02-27	2021-03-04	2021-03-11	2021-03-18	8
SAM1909	B056	15.01.2021	2021-01-18	2021-02-10	2021-03-05	2021-03-10	2021-04-14	2021-04-21	2021-05-12	2021-05-17	8
SAM1842	B057
SAM2064	B058
SAM6586	B059	25.01.2021	2021-02-17								1
SAM2195	B060	18.02.2021									0
SAM2070	B061	12.02.2021									0
SAM6600	B062	28.01.2021	2021-02-12	2021-02-25	2021-03-16	2021-04-21	2022-01-04	2022-02-25			6
SAM6714	B063	11.02.2021	2021-02-17								1
SAM6715	B064	18.02.2021	2021-03-17	2021-03-20	2021-04-11	2021-05-15	2021-06-12				5
SAM2290	B065	09.02.2021	2021-02-11	2021-06-15	2022-01-22						3
SAM2281	B066	05.02.2021	2021-05-22	2021-06-29	2021-07-06	2021-08-11	2022-06-21				5
SAM2410	B067	11.02.2021	2021-02-17	2021-02-26	2021-03-04	2021-03-08	2021-03-15	2021-03-22	2021-04-01	2021-04-07	8
SAM2344	B068
SAM6686	B069	11.02.2021	2021-02-23	2021-02-26	2021-04-05	2021-04-21	2021-05-10	2021-08-17			6
SAM2514	B070	16.02.2021									0
SAM2592	B071	16.02.2021									0
SAM2513	B072	12.02.2021	2022-06-21								1
SAM6741	B073	18.02.2021									0
SAM2618	B074	17.02.2021	2021-03-02	2021-03-10	2021-03-16						3
SAM2613	B075	18.02.2021	2021-03-14	2021-03-23	2021-04-05	2021-04-25					4
SAM6727	B076	15.06.2021									0
SAM6752	B077	25.02.2021	2021-03-09	2021-03-19	2021-03-25	2021-04-12	2021-05-03	2021-05-14	2021-06-03	2021-07-02	8
SAM6989	B078	25.02.2021									0
SAM2858	B079	02.03.2021									0
SAM2835	B080	22.02.2021	2021-02-24	2021-03-18	2021-04-18	2021-04-19	2021-07-19	2021-07-19	2021-07-26	2021-08-09	8
SAM7078	B081	26.02.2021									0
SAM2913	B082	02.03.2021									0
SAM3138	B083	02.03.2021	2021-03-02	2021-03-15	2021-03-24	2021-03-24	2021-03-31	2021-04-07	2021-04-14	2021-04-21	8
SAM3106	B084	02.03.2021									0
SAM3053	B085	04.03.2021	2021-03-04	2021-08-13	2021-08-16						3
SAM2920	B086	05.03.2021	2021-03-15	2021-03-24	2021-03-30	2021-04-07	2021-04-10	2021-04-18	2021-04-23	2021-04-28	8
SAM3297	B087
SAM3268	B088	09.03.2021	2021-03-22								1
SAM3328	B089	09.03.2021	2021-03-09	2021-06-17							2
SAM7132	B090	11.03.2021	2021-03-28	2021-04-28	2021-06-11	2021-07-21	2021-09-18	2022-01-23			6
SAM7189	B091	11.03.2021									0
SAM333	B092
SAM7231	B093	25.03.2021	2021-04-02	2021-04-03	2021-04-14	2021-04-22	2021-04-26	2021-05-02	2021-05-10	2021-05-16	8
SAM3535	B094	22.03.2021	2021-03-22	2021-03-30	2021-04-07	2021-04-13	2021-04-21	2021-05-01	2021-05-04	2021-05-12	8
SAM3407	B095	22.03.2021	2021-05-02								1
SAM3442	B096	22.03.2021	2021-04-27	2021-04-27							2
SAM7244	B097	26.03.2021									0
SAM3370	B098	19.03.2021									0
SAM3636	B099	30.03.2021	2021-06-25	2021-06-25	2021-07-03	2021-08-14	2021-08-14				5
SAM7440	B100	15.09.2021									0
SAM3589	B101	26.03.2021	2021-04-10	2021-04-14	2021-04-18	2021-05-22					4
SAM7246	B102	01.04.2021	2021-04-13								1
SAM3327	B103
SAM3860	B104	07.04.2021	2021-04-10	2021-05-19							2
SAM3713	B105	31.03.2021									0
SAM2245	B106	24.08.2021									0
SAM7324	B107	09.04.2021	2021-04-18	2021-04-22	2021-04-28	2021-05-02	2021-05-12	2021-05-16	2021-05-23	2021-06-05	8
SAM7317	B108	08.04.2021									0
SAM4022	B109	14.04.2021	2021-04-16	2021-05-22	2022-06-21						3
SAM4155	B110	30.04.2021	2021-05-04	2021-05-09	2021-05-21	2021-05-26	2021-05-28	2021-06-12	2021-06-13	2021-06-23	8
SAM4133	B111
SAM4079	B112	22.04.2021	2021-04-29	2021-05-02	2021-05-13	2021-05-22	2021-05-26	2021-06-03	2021-06-12	2021-06-29	8
SAM4290	B113
SAM4278	B114	22.04.2021	2021-05-06								1
SAM7328	B115	21.04.2021	2021-04-29	2021-05-11	2021-05-18	2021-05-24	2021-06-01	2021-06-16	2021-07-28		7
SAM7432	B116	26.04.2021	2021-05-03	2021-05-12	2021-05-22	2021-05-29	2021-05-29	2021-06-06	2021-06-26	2021-06-26	8
SAM7463	B117	03.05.2021									0
SAM4590	B118	08.05.2021	2021-09-16								1
SAM4573	B119	07.05.2021									0
SAM4498	B120	21.05.2021	2021-11-02	2021-11-09	2021-11-24						3
SAM7530	B121
SAM4461	B122	03.05.2021	2021-05-07	2021-05-21							2
SAM4377	B123	12.05.2021	2021-05-15	2021-06-01	2021-06-07	2021-06-11	2021-06-18	2021-06-30	2021-07-09	2021-07-18	8
SAM8820	B124	12.07.2021									0
SAM4907	B125	15.05.2021									0
SAM4772	B126	11.05.2021	2022-06-21								1
SAM4949	B127	17.05.2021									0
SAM4703	B128	13.05.2021	2021-05-16	2021-05-24	2021-05-28	2021-06-10	2021-06-10				5
SAM4985	B129	19.05.2021	2021-06-16	2021-06-23	2021-07-18	2021-08-08	2021-08-19	2021-08-26	2021-09-04	2021-09-12	8
SAM5233	B130	18.05.2021									0
SAM5034	B131	18.05.2021									0
SAM7530	B132
SAM5288	B133	18.05.2021	2021-05-24	2021-06-11	2021-08-29	2021-09-07	2021-10-03	2021-11-06	2021-12-26	2022-02-17	8
SAM5405	B134	19.05.2021									0
SAM5401	B135	19.05.2021	2021-05-19	2021-05-26	2021-06-02	2021-06-11	2021-06-17	2021-06-25	2021-07-02	2021-07-08	8
SAM5455	B136	28.05.2021	2021-05-28	2021-06-14	2021-07-05	2021-08-26	2021-09-13	2021-10-18	2021-10-27	2021-11-30	8
SAM5488	B137	20.05.2021	2021-06-03	2021-06-07	2021-06-13	2021-06-20	2021-06-27	2021-07-04	2021-07-28	2021-07-30	8
SAM7817	B138	31.05.2021									0
kein Code Vermerkt!	B139
kein Code Vermerkt!	B140
SAM7719	B141	28.05.2021									0
SAM7709	B142	26.05.2021									0
SAM7682	B143
SAM7684	B144	01.06.2021									0
SAM7543	B145	21.05.2021	2021-05-23								1
SAM5580	B146	21.05.2021									0
SAM7898	B147	08.06.2021	2021-06-10	2021-06-15	2021-06-26	2021-07-01	2021-07-07	2021-07-13	2021-07-21	2021-07-27	8
SAM7888	B148
SAM8823	B149	15.07.2021	2021-07-15	2021-07-27	2021-08-26						3
SAM7949	B150	24.06.2021	2021-06-28								1
SAM3913	B151
SAM8104	B152	22.06.2021									0
SAM8077	B153	22.06.2021									0
SAM8059	B154	15.06.2021	2021-08-03	2021-10-05	2021-10-16						3
SAM8108	B155
SAM8257	B156	11.07.2021	2022-01-19								1
SAM7983	B157	18.06.2021									0
SAM8297	B158	25.06.2021	2021-06-26	2021-07-04							2
SAM8324	B159	29.06.2021	2021-06-29	2021-07-16							2
SAM8357	B160	29.06.2021	2021-07-10	2021-08-17							2
SAM8388	B161	29.06.2021	2021-06-30	2021-07-09	2021-08-02	2021-09-05	2021-09-05	2021-10-06	2021-10-06	2021-10-22	8
SAM8418	B162	01.07.2021									0
kein Code Vermerkt!	B163
SAM8578	B164	18.07.2021									0
SAM8718	B165	08.07.2021	2021-07-09	2021-08-24	2021-09-01	2021-09-12					4
SAM8746	B166	08.07.2021									0
SAM8883	B167	15.07.2021	2021-07-15	2021-07-22	2021-07-31	2021-08-06	2021-08-12	2021-08-19	2021-08-26	2021-09-03	8
SAM8905	B168	20.07.2021	2021-08-29	2021-08-29	2021-09-05	2021-09-13	2021-09-20	2021-09-28	2021-10-04	2021-10-11	8
SAM8894	B169	19.07.2021									0
SAM8929	B170	26.07.2021	2021-08-06	2021-08-09	2021-08-21						3
SAM8937	B171	26.07.2021	2021-09-01	2021-09-03	2021-10-03	2022-01-07	2022-03-19	2022-03-31	2022-04-05	2022-04-21	8
SAM8972	B172	26.07.2021	2021-08-15								1
SAM8993	B173
SAM9010	B174	01.08.2021									0
SAM9026	B175	30.07.2021	2021-09-29	2021-10-03	2021-11-01	2021-12-07	2021-12-11	2022-01-09	2022-01-19	2022-01-31	8
SAM9067	B176	30.07.2021	2021-07-30								1
SAM9081	B177	02.08.2021									0
SAM9176	B178	05.08.2021	2021-08-25	2021-08-29	2021-09-07	2021-09-21	2021-09-24	2021-10-23	2021-10-23	2021-11-10	8
SAM9208	B179	02.08.2021	2021-08-31								1
SAM9352	B180	23.08.2021	2021-10-22	2021-12-21	2022-02-11	2022-04-26					4
SAM9363	B181	10.08.2021	2021-08-24	2021-09-16	2021-11-14						3
SAM9398	B182	10.08.2021	2021-08-31	2021-09-21							2
SAM9466	B183	12.08.2021	2021-09-02	2021-10-03	2021-10-04	2021-10-14	2021-10-18	2021-11-20	2021-11-29	2021-12-11	8
SAM9545	B184	22.08.2021									0
SAM9514	B185	19.08.2021									0
SAM9557	B186	23.08.2021									0
SAM9579	B187	23.08.2021	2021-08-26	2022-06-21							2
SAM9600	B188	24.08.2021	2021-08-30	2021-09-11	2021-10-18	2021-11-07	2021-11-14				5
SAM9638	B189	24.08.2021	2021-09-02	2021-09-15	2021-10-09	2021-10-21	2021-11-10	2021-11-18	2021-12-04	2021-12-04	8
SAM9922	B190	27.08.2021	2021-08-30	2021-09-10							2
SAM9901	B191	26.08.2021	2021-09-20								1
SAM9875	B192	26.08.2021	2021-09-06	2021-09-15	2021-10-08	2021-12-05					4
SAM9871	B193	31.08.2021									0
SAM0123	B194	02.09.2021	2021-09-11	2021-09-15	2021-09-19						3
SAM0826	B195	31.08.2021	2021-08-31	2021-09-07	2021-09-14	2021-09-21	2021-09-28	2021-10-05	2021-10-12	2021-10-23	8
SAM0707	B196	31.08.2021									0
SAM1429	B197	07.09.2021									0
SAM1580	B198	07.09.2021	2021-09-15	2021-09-16	2021-10-08	2021-10-14	2021-12-01	2022-02-11			6
SAM1795	B199
SAM2011	B200
SAM2275	B201	10.09.2021	2021-11-24	2021-11-30	2022-01-05	2022-02-06	2022-04-20				5
SAM2437	B202	14.09.2021									0

## Sheet: Legend
Legend: Original Data
Sex		m	male
		w	female
Education level		1	Low
		2	Middle
		3	High
Income			in Euro
Indication			Diagnosis
Nr Courses			Online Courses /App
Start Date			Download App
End Course 1			Date: first app course finished
Courses Done			Number of completed app courses
